# Supplementary material for: Melatonin Decreases Acute Inflammatory Response to Neural Probe Insertion
Source: Antioxidants (Basel). 2022 Aug 22;11(8):1628. doi: 10.3390/antiox11081628 (PMC9405074; doi:10.3390/antiox11081628)
Supplement: Supplementary file 1 [file antioxidants-11-01628-s001.zip]

Archive with 1 entries (1 files):
- antioxidants-1841707-supplementary.pdf
